# Supplementary material for: ﻿Roccellinastrum, Cenozosia and Heterodermia: Ecology and phylogeny of fog lichens and their photobionts from the coastal Atacama Desert
Source: MycoKeys. 2023 Aug 1;98:317–48. doi: 10.3897/mycokeys.98.107764 (PMC10410537; doi:10.3897/mycokeys.98.107764)
Supplement: XML Treatment for Roccellinastrum spongoideum [file mycokeys.98.107764-treatment1.xml]

<!DOCTYPE tp:taxon-treatment
  PUBLIC "-//TaxonX//DTD Taxonomic Treatment Publishing DTD v0 20100105//EN" "tax-treatment-NSO.dtd">
<tp:taxon-treatment xmlns:tp="http://www.plazi.org/taxpub"><tp:treatment-meta><kwd-group><label>Taxon classification</label><kwd>
                <named-content content-type="kingdom">Fungi</named-content>
              </kwd><kwd>
                <named-content content-type="order">Lecanorales</named-content>
              </kwd><kwd>
                <named-content content-type="family">Byssolomataceae</named-content>
              </kwd></kwd-group><mixed-citation publication-type="journal"><person-group><name><surname>Jung</surname><given-names>Patrick</given-names></name><name><surname>Werner</surname><given-names>Lina</given-names></name><name><surname>Briegel-Williams</surname><given-names>Laura</given-names></name><name><surname>Emrich</surname><given-names>Dina</given-names></name><name><surname>Lakatos</surname><given-names>Michael</given-names></name></person-group><article-title>﻿<italic><tp:taxon-name><tp:taxon-name-part taxon-name-part-type="genus" reg="Roccellinastrum">Roccellinastrum</tp:taxon-name-part></tp:taxon-name></italic>, <italic><tp:taxon-name><tp:taxon-name-part taxon-name-part-type="genus" reg="Cenozosia">Cenozosia</tp:taxon-name-part></tp:taxon-name></italic> and <italic><tp:taxon-name><tp:taxon-name-part taxon-name-part-type="genus" reg="Heterodermia">Heterodermia</tp:taxon-name-part></tp:taxon-name></italic>: Ecology and phylogeny of fog lichens and their photobionts from the coastal Atacama Desert</article-title><source>MycoKeys</source><day>01</day><month>08</month><year>2023</year><volume>98</volume><fpage>317</fpage><lpage>348</lpage><pub-id pub-id-type="doi">10.3897/mycokeys.98.107764</pub-id></mixed-citation></tp:treatment-meta><tp:nomenclature><label>﻿</label><tp:taxon-name>
              <object-id xmlns:xlink="http://www.w3.org/1999/xlink" content-type="arpha" xlink:type="simple">A4F11C33-454D-5AB0-B509-4950BE548273</object-id>
              <tp:taxon-name-part taxon-name-part-type="genus" reg="Roccellinastrum">Roccellinastrum</tp:taxon-name-part>
              <tp:taxon-name-part taxon-name-part-type="species" reg="spongoideum">spongoideum</tp:taxon-name-part>
              <object-id xmlns:xlink="http://www.w3.org/1999/xlink" content-type="mycobank" xlink:type="simple">345795</object-id>
            </tp:taxon-name><tp:taxon-authority>(Follmann)</tp:taxon-authority><xref ref-type="fig" rid="F1">Fig. 1</xref><xref ref-type="bibr" rid="B16">after Follmann (1967)</xref><xref ref-type="bibr" rid="B22">, including Henssen et al. (1983) and own observations</xref></tp:nomenclature><tp:treatment-sec sec-type="description" id="SECID0ECCAI"><title>Description.</title><p>Thallus usually 2 cm large but specimens up to 7 cm were observed, gray to brownish gray, sub- fruticose, byssoid-spongiose or cottony-granular. Lobes tubular, up to 20 mm long or longer, cylindrical and up to 5 mm broad or flattened and up to 6 mm broad, partly fenestrate in older parts. Young thalli at first as erect tufts developing to hollow tubes covered with white to light pink or brownish apothecia which are laminal, up to 0.5 mm broad, frequently compound, sessile or shortly stipitate. Hymenium 35–45 µm high, paraphyses branched, hypothecium colorless. Asci 26–35 × 8–10 µm, spores 1-septate at maturity, 7.5–10 × 1.5–3 µm. Excipulum of (often dichotomously) branched, radiating hyphae with strongly gelatinized walls, colorless, not sharply delimited from the paraphyses. Single hyphae often form loop structures in inner thallus parts. Thallus hyphae 3–9 µm wide, lumina ca. 1 µm thick. Cell lumina elongated or short, the ends sometimes characteristically enlarged adjacent to septa. Cells of the <italic><tp:taxon-name><tp:taxon-name-part taxon-name-part-type="genus" reg="Symbiochloris">Symbiochloris</tp:taxon-name-part></tp:taxon-name></italic> photobionts (= ‘micareoid’) of 8–10 µm in diameter, arranged in nests of several cells.</p></tp:treatment-sec><tp:treatment-sec sec-type="Secondary metabolites" id="SECID0EPCAI"><title>Secondary metabolites.</title><p>Atranorin, protocetraric acid and traces of two unknown constituents. UV-, K-, C-, KC+ orange, P+ yellow to orange.</p></tp:treatment-sec><tp:treatment-sec sec-type="distribution" id="SECID0EUCAI"><title>Distribution and ecology.</title><p>The endemic species grows epiphytically on downwards pointing needles mainly of the cactus <italic><tp:taxon-name><tp:taxon-name-part taxon-name-part-type="genus" reg="Eulychnia">Eulychnia</tp:taxon-name-part></tp:taxon-name></italic> sp. along the Coastal Range of the Atacama Desert of Chile where fog frequently occurs.</p></tp:treatment-sec><tp:treatment-sec sec-type="notes" id="SECID0EBDAI"><title>Notes.</title><p>The pale brownish tinge of the apothecia is caused by crystals of pigments deposited on the outer surface of the fruiting bodies. It seems that <xref ref-type="bibr" rid="B16">Follmann (1967)</xref> misinterpreted these crystals when he described a dark hypothecium and excipulum; in sections of the apothecium, hypothecium and excipulum are, in fact, colorless. <italic><tp:taxon-name><tp:taxon-name-part taxon-name-part-type="genus" reg="Roccellinastrum">R.</tp:taxon-name-part><tp:taxon-name-part taxon-name-part-type="species" reg="spongoideum">spongoideum</tp:taxon-name-part></tp:taxon-name></italic> is easily distinguished from the other species by the well-developed grayish thallus composed of rather compact, tubular lobes, by the one-septate spores, and by its restricted habitat on cacti in fog zones along the coast of northern Chile.</p></tp:treatment-sec><tp:treatment-sec sec-type="material" id="SECID0EWDAI"><title>Specimens examined.</title><p>specimen HBG-025791 (Herbarium Hamburgense, Hamburg, Germany) from Chile, Atacama Desert, Pan de Azúcar National Park.</p></tp:treatment-sec><tp:treatment-sec><!--Section generated to contain objects referenced in tp:taxon-treatment.--><fig id="F1" position="float" orientation="portrait"><object-id xmlns:xlink="http://www.w3.org/1999/xlink" content-type="doi" xlink:type="simple">10.3897/mycokeys.98.107764.figure1</object-id><object-id xmlns:xlink="http://www.w3.org/1999/xlink" content-type="arpha" xlink:type="simple">BCF7D63D-E23C-50C6-8B4F-A46AE37AB596</object-id><label>Figure 1.</label><caption><p><italic><tp:taxon-name><tp:taxon-name-part taxon-name-part-type="genus" reg="Roccellinastrum">Roccellinastrum</tp:taxon-name-part><tp:taxon-name-part taxon-name-part-type="species" reg="spongoideum">spongoideum</tp:taxon-name-part></tp:taxon-name></italic><bold>A, B</bold> photographs showing <italic><tp:taxon-name><tp:taxon-name-part taxon-name-part-type="genus" reg="Roccellinastrum">R.</tp:taxon-name-part><tp:taxon-name-part taxon-name-part-type="species" reg="spongoideum">spongoideum</tp:taxon-name-part></tp:taxon-name></italic> on the downfacing cactus needles of different <italic><tp:taxon-name><tp:taxon-name-part taxon-name-part-type="genus" reg="Eulychnia">Eulychnia</tp:taxon-name-part></tp:taxon-name></italic> cacti in the National Park Pan de Azucar <bold>C</bold> photograph of byssoid lichen thallus <bold>D, E</bold> close-up of byssoid thallus showing the coarse hyphal structure <bold>F</bold> SEM image of hyphal loops <bold>G</bold> close-up of a cross section with a loose hyphal network, patchy arrangement of photobionts and pink apothecia <bold>H</bold> SEM image of four ‘micareoid’ photobionts on fungal hyphae <bold>I</bold> light microscopy of micareoid photobionts with large vacuole-like structures <bold>J, K</bold> SEM image and light microscopy of the lichen thallus <bold>L</bold> microscopic cross section through apothecium with two-celled spores divided by a septum. QR code redirects to 3D scan of <italic><tp:taxon-name><tp:taxon-name-part taxon-name-part-type="genus" reg="Roccellinastrum">R.</tp:taxon-name-part><tp:taxon-name-part taxon-name-part-type="species" reg="spongoideum">spongoideum</tp:taxon-name-part></tp:taxon-name></italic>. PW: Lichen.</p></caption><graphic xmlns:xlink="http://www.w3.org/1999/xlink" xlink:href="mycokeys-98-317-g001.jpg" position="float" orientation="portrait" xlink:type="simple" id="oo_886366.jpg"><uri content-type="original_file" xlink:type="simple">https://binary.pensoft.net/fig/886366</uri></graphic></fig></tp:treatment-sec><ref-list><ref id="B16"><mixed-citation xmlns:xlink="http://www.w3.org/1999/xlink" xlink:type="simple"><person-group><name name-style="western"><surname>Follmann</surname><given-names>G</given-names></name></person-group> (<year>1967</year>) Die Flechtenflora der nordchilenischen Nebeloase Cerro Moreno. - Nov. Hedw. 14: 215–281 [Taf. 82-97].</mixed-citation></ref><ref id="B22"><mixed-citation xmlns:xlink="http://www.w3.org/1999/xlink" xlink:type="simple"><person-group><name name-style="western"><surname>Henssen</surname><given-names>A</given-names></name><name name-style="western"><surname>Vobis</surname><given-names>G</given-names></name><name name-style="western"><surname>Renner</surname><given-names>B</given-names></name></person-group> (<year>1983</year>) <article-title>New species of <italic><tp:taxon-name><tp:taxon-name-part taxon-name-part-type="genus">Roccellinastrum</tp:taxon-name-part></tp:taxon-name></italic> with an emendation of the genus.</article-title><source>Nordic Journal of Botany</source><volume>2</volume>(<issue>6</issue>): <fpage>587</fpage>–<lpage>599</lpage>. <ext-link xlink:href="10.1111/j.1756-1051.1983.tb01054.x" ext-link-type="doi" xlink:type="simple">https://doi.org/10.1111/j.1756-1051.1983.tb01054.x</ext-link></mixed-citation></ref></ref-list></tp:taxon-treatment>
