# Supplementary material for: ﻿Roccellinastrum, Cenozosia and Heterodermia: Ecology and phylogeny of fog lichens and their photobionts from the coastal Atacama Desert
Source: MycoKeys. 2023 Aug 1;98:317–48. doi: 10.3897/mycokeys.98.107764 (PMC10410537; doi:10.3897/mycokeys.98.107764)
Supplement: XML Treatment for Heterodermia follmannii [file mycokeys.98.107764-treatment2.xml]

<!DOCTYPE tp:taxon-treatment
  PUBLIC "-//TaxonX//DTD Taxonomic Treatment Publishing DTD v0 20100105//EN" "tax-treatment-NSO.dtd">
<tp:taxon-treatment xmlns:tp="http://www.plazi.org/taxpub"><tp:treatment-meta><kwd-group><label>Taxon classification</label><kwd>
                <named-content content-type="kingdom">Fungi</named-content>
              </kwd><kwd>
                <named-content content-type="order">Caliciales</named-content>
              </kwd><kwd>
                <named-content content-type="family">Physciaceae</named-content>
              </kwd></kwd-group><mixed-citation publication-type="journal"><person-group><name><surname>Jung</surname><given-names>Patrick</given-names></name><name><surname>Werner</surname><given-names>Lina</given-names></name><name><surname>Briegel-Williams</surname><given-names>Laura</given-names></name><name><surname>Emrich</surname><given-names>Dina</given-names></name><name><surname>Lakatos</surname><given-names>Michael</given-names></name></person-group><article-title>﻿<italic><tp:taxon-name><tp:taxon-name-part taxon-name-part-type="genus" reg="Roccellinastrum">Roccellinastrum</tp:taxon-name-part></tp:taxon-name></italic>, <italic><tp:taxon-name><tp:taxon-name-part taxon-name-part-type="genus" reg="Cenozosia">Cenozosia</tp:taxon-name-part></tp:taxon-name></italic> and <italic><tp:taxon-name><tp:taxon-name-part taxon-name-part-type="genus" reg="Heterodermia">Heterodermia</tp:taxon-name-part></tp:taxon-name></italic>: Ecology and phylogeny of fog lichens and their photobionts from the coastal Atacama Desert</article-title><source>MycoKeys</source><day>01</day><month>08</month><year>2023</year><volume>98</volume><fpage>317</fpage><lpage>348</lpage><pub-id pub-id-type="doi">10.3897/mycokeys.98.107764</pub-id></mixed-citation></tp:treatment-meta><tp:nomenclature><label>﻿</label><tp:taxon-name>
              <object-id xmlns:xlink="http://www.w3.org/1999/xlink" content-type="arpha" xlink:type="simple">11426BF9-64C4-587A-911A-2705FDA3DB8E</object-id>
              <tp:taxon-name-part taxon-name-part-type="genus" reg="Heterodermia">Heterodermia</tp:taxon-name-part>
              <tp:taxon-name-part taxon-name-part-type="species" reg="follmannii">follmannii</tp:taxon-name-part>
              <object-id xmlns:xlink="http://www.w3.org/1999/xlink" content-type="mycobank" xlink:type="simple">415692</object-id>
            </tp:taxon-name><tp:taxon-authority>(Sipman)</tp:taxon-authority><xref ref-type="fig" rid="F2">Fig. 2</xref><xref ref-type="bibr" rid="B50">after Sipman (1995), and own observations</xref></tp:nomenclature><tp:treatment-sec sec-type="description" id="SECID0ENFAI"><title>Description.</title><p>Thalli up to 5 cm, only attached at central parts by whitish to brown rhizines, which are significantly thinner and shorter than the cilia. Thallus divided into linear, ca. 2–4 mm wide, often dichotomously or palmately branched, ascending, often bullate lobes. Upper side flat or slightly convex to concave; lower side decorticate, without rhizines, ca. 0.8–1.3 mm wide, bordered by rather swollen thallus margins, sometimes with weak and irregular cartilaginous ridges. Internodes ca. 1–1.5 mm long. Cilia are conspicuous and dense, ca 3 or more per mm on each side, black, usually up to 5 mm long, mostly simple, occasionally with a few terminal bifurcations or a few perpendicular branchlets. The cilia are not very strictly marginal, and may be implanted more or less away from the margin, on the lower, lateral, or upper side of the margin, or on the upper surface, incidentally also on ridges of the lower side. Soredia present, farinose, produced in slightly greenish or blue greenish soralia on the lower side of upturned lobe tips. Soralia poorly delimited and perhaps covering all of the lower surface of the lobes, but most distinct near the lobe tips. In cross section with a cortical layer of very irregular thickness, forming pronounced longitudinal ridges, ca 25–40 µm thick on thin spots, up to 100–150 µm at the ridges, with ca. 100 µm thick medulla. Apothecia and pycnidia unknown. Trebouxioid photobionts are arranged in a continuous layer.</p></tp:treatment-sec><tp:treatment-sec sec-type="Secondary metabolites" id="SECID0ESFAI"><title>Secondary metabolites.</title><p>Atranorin, zeorin, weak traces probably of additional terpenoids. Cortex UV-, C-, K+ yellow, KC-, P-; medulla UV-, C-, K-, P-.</p></tp:treatment-sec><tp:treatment-sec sec-type="distribution" id="SECID0EXFAI"><title>Distribution and ecology.</title><p>The species grows attached to stones or epiphytically on the lower third of cacti restricted to a small strip on top of the steep coastal ridge with high wind speeds and regular fog events. It is also known from the neighborhood of Iquique (<xref ref-type="bibr" rid="B17">Follmann 1994</xref>; Alto Patache personal observation), near the coast in northern Chile. Here it grows on SW-facing slopes between ca. 600–1300 m, on low vegetation or directly on soil, in desert vegetation with increased precipitation by fog. Often appears together with <italic><tp:taxon-name><tp:taxon-name-part taxon-name-part-type="genus" reg="Heterodermia">H.</tp:taxon-name-part><tp:taxon-name-part taxon-name-part-type="species" reg="adunca">adunca</tp:taxon-name-part></tp:taxon-name></italic>.</p></tp:treatment-sec><tp:treatment-sec sec-type="notes" id="SECID0EMGAI"><title>Notes.</title><p><italic><tp:taxon-name><tp:taxon-name-part taxon-name-part-type="genus" reg="Heterodermia">Heterodermia</tp:taxon-name-part><tp:taxon-name-part taxon-name-part-type="species" reg="follmannii">follmannii</tp:taxon-name-part></tp:taxon-name></italic> is morphologically indistinguishable from <italic><tp:taxon-name><tp:taxon-name-part taxon-name-part-type="genus" reg="Heterodermia">H.</tp:taxon-name-part><tp:taxon-name-part taxon-name-part-type="species" reg="multiciliata">multiciliata</tp:taxon-name-part></tp:taxon-name></italic> except by its lobes with upturned tips and sorediate lower side, and by the absence of apothecia. The great morphological similarity suggests that it is a vegetatively reproducing species derived from <italic><tp:taxon-name><tp:taxon-name-part taxon-name-part-type="genus" reg="Heterodermia">H.</tp:taxon-name-part><tp:taxon-name-part taxon-name-part-type="species" reg="multiciliata">multiciliata</tp:taxon-name-part></tp:taxon-name></italic>. It may be most easily confused with <italic><tp:taxon-name><tp:taxon-name-part taxon-name-part-type="genus" reg="Heterodermia">H.</tp:taxon-name-part><tp:taxon-name-part taxon-name-part-type="species" reg="comosa">comosa</tp:taxon-name-part></tp:taxon-name></italic>, which shares the regularly branched, ascending lobes which are sorediate on the lower surface. <italic><tp:taxon-name><tp:taxon-name-part taxon-name-part-type="genus" reg="Heterodermia">H.</tp:taxon-name-part><tp:taxon-name-part taxon-name-part-type="species" reg="comosa">comosa</tp:taxon-name-part></tp:taxon-name></italic> differs by its flabellate-expanded, not linear lobes, and its usually white cilia, which are exceptionally darkened at the tips. According to the three-gen phylogenetic reconstruction presented here the species falls within the monophyletic <italic><tp:taxon-name><tp:taxon-name-part taxon-name-part-type="genus" reg="Leucodermia">Leucodermia</tp:taxon-name-part></tp:taxon-name></italic> cluster and is separated from <italic><tp:taxon-name><tp:taxon-name-part taxon-name-part-type="genus" reg="Heterodermia">H.</tp:taxon-name-part><tp:taxon-name-part taxon-name-part-type="species" reg="adunca">adunca</tp:taxon-name-part></tp:taxon-name></italic>. According to the ITS-only phylogeny the species falls in a separated cluster together with <italic><tp:taxon-name><tp:taxon-name-part taxon-name-part-type="genus" reg="Heterodermia">H.</tp:taxon-name-part><tp:taxon-name-part taxon-name-part-type="species" reg="adunca">adunca</tp:taxon-name-part></tp:taxon-name></italic>, one <italic><tp:taxon-name><tp:taxon-name-part taxon-name-part-type="genus" reg="Heterodermia">H.</tp:taxon-name-part><tp:taxon-name-part taxon-name-part-type="species" reg="leucomelaena">leucomelaena</tp:taxon-name-part></tp:taxon-name></italic> and one <italic><tp:taxon-name><tp:taxon-name-part taxon-name-part-type="genus" reg="Heterodermia">H.</tp:taxon-name-part><tp:taxon-name-part taxon-name-part-type="species" reg="erinacea">erinacea</tp:taxon-name-part></tp:taxon-name></italic> ITS sequence.</p></tp:treatment-sec><tp:treatment-sec sec-type="Specimen examined" id="SECID0E3JAI"><title>Specimen examined.</title><p>specimen HBG-025794 (Herbarium Hamburgense, Hamburg, Germany) from Chile, Atacama Desert, Pan de Azúcar National Park.</p></tp:treatment-sec><tp:treatment-sec><!--Section generated to contain objects referenced in tp:taxon-treatment.--><fig id="F2" position="float" orientation="portrait"><object-id xmlns:xlink="http://www.w3.org/1999/xlink" content-type="doi" xlink:type="simple">10.3897/mycokeys.98.107764.figure2</object-id><object-id xmlns:xlink="http://www.w3.org/1999/xlink" content-type="arpha" xlink:type="simple">9A49D09E-95A0-5572-8C11-C21245D62CE1</object-id><label>Figure 2.</label><caption><p><italic><tp:taxon-name><tp:taxon-name-part taxon-name-part-type="genus" reg="Heterodermia">Heterodermia</tp:taxon-name-part><tp:taxon-name-part taxon-name-part-type="species" reg="follmannii">follmannii</tp:taxon-name-part></tp:taxon-name></italic><bold>A, B</bold> photographs of <italic><tp:taxon-name><tp:taxon-name-part taxon-name-part-type="genus" reg="Heterodermia">Heterodermia</tp:taxon-name-part><tp:taxon-name-part taxon-name-part-type="species" reg="follmannii">follmannii</tp:taxon-name-part></tp:taxon-name></italic> with its gray thallus and black cilia <bold>C</bold> top view of thallus lobes <bold>D</bold> bottom view of thallus lobes without lower cortex showing the white, loose medulla and brownish attachment sides <bold>E</bold> cross section of thallus lobe showing the photobiont layer and the gray upper cortex which forms a rim on the ventral side with an open medulla <bold>F</bold> ventral side of thallus lobe with open medulla and black, long and branched cilia <bold>G</bold> top view <bold>H</bold> upwards bent terminal thallus part which is slightly bloated <bold>I</bold> ventral view of the attachment side. QR code redirects to 3D scan of <italic><tp:taxon-name><tp:taxon-name-part taxon-name-part-type="genus" reg="Heterodermia">Heterodermia</tp:taxon-name-part><tp:taxon-name-part taxon-name-part-type="species" reg="follmannii">follmannii</tp:taxon-name-part></tp:taxon-name></italic>. PW: Lichen.</p></caption><graphic xmlns:xlink="http://www.w3.org/1999/xlink" xlink:href="mycokeys-98-317-g002.jpg" position="float" orientation="portrait" xlink:type="simple" id="oo_886367.jpg"><uri content-type="original_file" xlink:type="simple">https://binary.pensoft.net/fig/886367</uri></graphic></fig></tp:treatment-sec><ref-list><ref id="B50"><mixed-citation xmlns:xlink="http://www.w3.org/1999/xlink" xlink:type="simple"><person-group><name name-style="western"><surname>Sipman</surname><given-names>H</given-names></name></person-group> (<year>1995</year>) <italic><tp:taxon-name><tp:taxon-name-part taxon-name-part-type="genus">Heterodermia</tp:taxon-name-part><tp:taxon-name-part taxon-name-part-type="species">pinnata</tp:taxon-name-part></tp:taxon-name></italic> sp. nov. and <italic><tp:taxon-name><tp:taxon-name-part taxon-name-part-type="genus">Heterodermia</tp:taxon-name-part><tp:taxon-name-part taxon-name-part-type="species">follmannii</tp:taxon-name-part></tp:taxon-name></italic> sp. nov. (<tp:taxon-name><tp:taxon-name-part taxon-name-part-type="family">Physciaceae</tp:taxon-name-part></tp:taxon-name>, <tp:taxon-name><tp:taxon-name-part taxon-name-part-type="order">Lecanorales</tp:taxon-name-part></tp:taxon-name>), two new Lichen Species from North Chile, South America. In: Flechten Follmann. Contribution to Lichenology in Honourm of Gerhard Follmann, 328–336.</mixed-citation></ref><ref id="B17"><mixed-citation xmlns:xlink="http://www.w3.org/1999/xlink" xlink:type="simple"><person-group><name name-style="western"><surname>Follmann</surname><given-names>G</given-names></name></person-group> (<year>1994</year>) <article-title>Darwin’s“ lichen oasis“ above Iquique, Atacama Desert rediscovered.</article-title><source>International Lichenological Newsletter</source><volume>27</volume>(<issue>2</issue>): <fpage>23</fpage>–<lpage>24</lpage>.</mixed-citation></ref></ref-list></tp:taxon-treatment>
