# Supplementary material for: ﻿Roccellinastrum, Cenozosia and Heterodermia: Ecology and phylogeny of fog lichens and their photobionts from the coastal Atacama Desert
Source: MycoKeys. 2023 Aug 1;98:317–48. doi: 10.3897/mycokeys.98.107764 (PMC10410537; doi:10.3897/mycokeys.98.107764)
Supplement: XML Treatment for Cenozosia cava [file mycokeys.98.107764-treatment4.xml]

<!DOCTYPE tp:taxon-treatment
  PUBLIC "-//TaxonX//DTD Taxonomic Treatment Publishing DTD v0 20100105//EN" "tax-treatment-NSO.dtd">
<tp:taxon-treatment xmlns:tp="http://www.plazi.org/taxpub"><tp:treatment-meta><kwd-group><label>Taxon classification</label><kwd>
                <named-content content-type="kingdom">Fungi</named-content>
              </kwd><kwd>
                <named-content content-type="order">Lecanorales</named-content>
              </kwd><kwd>
                <named-content content-type="family">Ramalinaceae</named-content>
              </kwd></kwd-group><mixed-citation publication-type="journal"><person-group><name><surname>Jung</surname><given-names>Patrick</given-names></name><name><surname>Werner</surname><given-names>Lina</given-names></name><name><surname>Briegel-Williams</surname><given-names>Laura</given-names></name><name><surname>Emrich</surname><given-names>Dina</given-names></name><name><surname>Lakatos</surname><given-names>Michael</given-names></name></person-group><article-title>﻿<italic><tp:taxon-name><tp:taxon-name-part taxon-name-part-type="genus" reg="Roccellinastrum">Roccellinastrum</tp:taxon-name-part></tp:taxon-name></italic>, <italic><tp:taxon-name><tp:taxon-name-part taxon-name-part-type="genus" reg="Cenozosia">Cenozosia</tp:taxon-name-part></tp:taxon-name></italic> and <italic><tp:taxon-name><tp:taxon-name-part taxon-name-part-type="genus" reg="Heterodermia">Heterodermia</tp:taxon-name-part></tp:taxon-name></italic>: Ecology and phylogeny of fog lichens and their photobionts from the coastal Atacama Desert</article-title><source>MycoKeys</source><day>01</day><month>08</month><year>2023</year><volume>98</volume><fpage>317</fpage><lpage>348</lpage><pub-id pub-id-type="doi">10.3897/mycokeys.98.107764</pub-id></mixed-citation></tp:treatment-meta><tp:nomenclature><label>﻿</label><tp:taxon-name>
              <object-id xmlns:xlink="http://www.w3.org/1999/xlink" content-type="arpha" xlink:type="simple">E06B29C0-13D2-5FBD-A3FC-374343ACFD5F</object-id>
              <tp:taxon-name-part taxon-name-part-type="genus" reg="Cenozosia">Cenozosia</tp:taxon-name-part>
              <tp:taxon-name-part taxon-name-part-type="species" reg="cava">cava</tp:taxon-name-part>
              <object-id xmlns:xlink="http://www.w3.org/1999/xlink" content-type="mycobank" xlink:type="simple">848943</object-id>
            </tp:taxon-name><tp:taxon-authority>Jung &amp; Werner</tp:taxon-authority><tp:taxon-status xmlns:xlink="http://www.w3.org/1999/xlink" xlink:type="simple">sp. nov.</tp:taxon-status><xref ref-type="fig" rid="F4">Fig. 4</xref></tp:nomenclature><tp:treatment-sec sec-type="material" id="SECID0E6QAI"><title>Type.</title><p>Chile. Atacama Desert, Pan de Azúcar National Park (<named-content xmlns:xlink="http://www.w3.org/1999/xlink" content-type="dwc:verbatimCoordinates" xlink:type="simple"><named-content content-type="geo-json" specific-use="{&#34;type&#34;:&#34;Point&#34;,&#34;coordinates&#34;:[-70.615278,-25.984167]}" id="NCID0EIRAI" xlink:type="simple">25°59'03"S, 70°36'55"W</named-content></named-content>; 764 m a.s.l.) specimen HBG-025793 (Herbarium Hamburgense, Hamburg, Germany).</p></tp:treatment-sec><tp:treatment-sec sec-type="diagnosis" id="SECID0ENRAI"><title>Diagnosis.</title><p>Similar to <italic><tp:taxon-name><tp:taxon-name-part taxon-name-part-type="genus" reg="Niebla">Niebla</tp:taxon-name-part><tp:taxon-name-part taxon-name-part-type="species" reg="ceruchis">ceruchis</tp:taxon-name-part></tp:taxon-name></italic>, but this species has not been verified from the Atacama Desert. <italic><tp:taxon-name><tp:taxon-name-part taxon-name-part-type="genus" reg="Cenozosia">C.</tp:taxon-name-part><tp:taxon-name-part taxon-name-part-type="species" reg="cava">cava</tp:taxon-name-part></tp:taxon-name></italic> also forms smaller and rarer apothecia.</p></tp:treatment-sec><tp:treatment-sec sec-type="etymology" id="SECID0EJSAI"><title>Etymology.</title><p>Epithet ‘<italic><tp:taxon-name><tp:taxon-name-part taxon-name-part-type="genus" reg="Cenozosia"/><tp:taxon-name-part taxon-name-part-type="species" reg="cava">cava</tp:taxon-name-part></tp:taxon-name></italic>’ refers to the hollow thallus.</p></tp:treatment-sec><tp:treatment-sec sec-type="description" id="SECID0EZSAI"><title>Description.</title><p>Thallus white to gray and strongly wrinkled or folded in the dry state, gray-green and significantly less wrinkled if hydrated, divided into many long, uniformly narrow cylindrical-teretiform, flexuous branches from a pale brown to blackened base, up to 7.0 cm long and 0.5 cm thick. Mostly made of primary, fastigiate branches, sometimes dichotomously divided. Cortex present, gray, 40–60 μm thick. Medulla white, very loose, with single hyphal strands crisscrossing the hollow interior of the thalli. Apothecia, round, flat, bowl-shaped when young, pale brown to slightly orange with a pale, concave, pink disc, mostly emerging lateral, sometimes terminal, up to 0.8 cm in diameter. Spores two-celled, divided by a septum. Pycnidia black, forming conspicuous, conical protrusions throughout the thallus. Trebouxioid photobiont arranged in nests throughout the loose medulla network.</p></tp:treatment-sec><tp:treatment-sec sec-type="Secondary metabolites" id="SECID0E5SAI"><title>Secondary metabolites.</title><p>Decarboxynorstenosporic acid, decarboxydivaricatic acid, zeorin, fatty acids. UV-, K-, C+ red, KC-, P-.</p></tp:treatment-sec><tp:treatment-sec sec-type="distribution" id="SECID0EDTAI"><title>Distribution and ecology.</title><p>Epiphytically directly on cacti stems, preferably on <italic><tp:taxon-name><tp:taxon-name-part taxon-name-part-type="genus" reg="Eulychnia">Eulychnia</tp:taxon-name-part></tp:taxon-name></italic> sp., in the fog zones together with <italic><tp:taxon-name><tp:taxon-name-part taxon-name-part-type="genus" reg="Cenozosia">C.</tp:taxon-name-part><tp:taxon-name-part taxon-name-part-type="species" reg="excorticata">excorticata</tp:taxon-name-part></tp:taxon-name></italic> and various <italic><tp:taxon-name><tp:taxon-name-part taxon-name-part-type="genus" reg="Ramalina">Ramalina</tp:taxon-name-part></tp:taxon-name></italic> species.</p></tp:treatment-sec><tp:treatment-sec sec-type="notes" id="SECID0ECUAI"><title>Notes.</title><p>The species is similar to <italic><tp:taxon-name><tp:taxon-name-part taxon-name-part-type="genus" reg="Niebla">Niebla</tp:taxon-name-part><tp:taxon-name-part taxon-name-part-type="species" reg="ceruchis">ceruchis</tp:taxon-name-part></tp:taxon-name></italic> but can clearly be differentiated from the latter based on its phylogeny and the smaller, less pronounced formation of apothecia.</p></tp:treatment-sec><tp:treatment-sec><!--Section generated to contain objects referenced in tp:taxon-treatment.--><fig id="F4" position="float" orientation="portrait"><object-id xmlns:xlink="http://www.w3.org/1999/xlink" content-type="doi" xlink:type="simple">10.3897/mycokeys.98.107764.figure4</object-id><object-id xmlns:xlink="http://www.w3.org/1999/xlink" content-type="arpha" xlink:type="simple">2ACA0E6E-0C26-5FA2-86C1-B3B709A3BF2B</object-id><label>Figure 4.</label><caption><p><italic><tp:taxon-name><tp:taxon-name-part taxon-name-part-type="genus" reg="Cenozosia">Cenozosia</tp:taxon-name-part><tp:taxon-name-part taxon-name-part-type="species" reg="cava">cava</tp:taxon-name-part></tp:taxon-name></italic> sp. nov. <bold>A–C</bold> photographs of <italic><tp:taxon-name><tp:taxon-name-part taxon-name-part-type="genus" reg="Cenozosia">Cenozosia</tp:taxon-name-part><tp:taxon-name-part taxon-name-part-type="species" reg="cava">cava</tp:taxon-name-part></tp:taxon-name> sp. nov.</italic> on various cacti in the National Park Pan de Azucar <bold>D, E</bold> close-up of light pink apothecia including microscopic image of the two-celled spore with a septum in <bold>D</bold> note the tremelloid, gall-like structures across the thalli <bold>F</bold> close-up of lichen thallus cross section depicting the hollow structure of the thallus, the irregular photobiont nests and the smooth outer cortex structure <bold>G–I</bold> photographs of various thalli and apothecia. QR code redirects to 3D scan of <italic><tp:taxon-name><tp:taxon-name-part taxon-name-part-type="genus" reg="Cenozosia">Cenozosia</tp:taxon-name-part><tp:taxon-name-part taxon-name-part-type="species" reg="cava">cava</tp:taxon-name-part></tp:taxon-name> sp. nov.</italic> PW: Lichen.</p></caption><graphic xmlns:xlink="http://www.w3.org/1999/xlink" xlink:href="mycokeys-98-317-g004.jpg" position="float" orientation="portrait" xlink:type="simple" id="oo_886369.jpg"><uri content-type="original_file" xlink:type="simple">https://binary.pensoft.net/fig/886369</uri></graphic></fig></tp:treatment-sec></tp:taxon-treatment>
