# Supplementary material for: ﻿Roccellinastrum, Cenozosia and Heterodermia: Ecology and phylogeny of fog lichens and their photobionts from the coastal Atacama Desert
Source: MycoKeys. 2023 Aug 1;98:317–48. doi: 10.3897/mycokeys.98.107764 (PMC10410537; doi:10.3897/mycokeys.98.107764)
Supplement: XML Treatment for Cenozosia excorticata [file mycokeys.98.107764-treatment5.xml]

<!DOCTYPE tp:taxon-treatment
  PUBLIC "-//TaxonX//DTD Taxonomic Treatment Publishing DTD v0 20100105//EN" "tax-treatment-NSO.dtd">
<tp:taxon-treatment xmlns:tp="http://www.plazi.org/taxpub"><tp:treatment-meta><kwd-group><label>Taxon classification</label><kwd>
                <named-content content-type="kingdom">Fungi</named-content>
              </kwd><kwd>
                <named-content content-type="order">Lecanorales</named-content>
              </kwd><kwd>
                <named-content content-type="family">Ramalinaceae</named-content>
              </kwd></kwd-group><mixed-citation publication-type="journal"><person-group><name><surname>Jung</surname><given-names>Patrick</given-names></name><name><surname>Werner</surname><given-names>Lina</given-names></name><name><surname>Briegel-Williams</surname><given-names>Laura</given-names></name><name><surname>Emrich</surname><given-names>Dina</given-names></name><name><surname>Lakatos</surname><given-names>Michael</given-names></name></person-group><article-title>﻿<italic><tp:taxon-name><tp:taxon-name-part taxon-name-part-type="genus" reg="Roccellinastrum">Roccellinastrum</tp:taxon-name-part></tp:taxon-name></italic>, <italic><tp:taxon-name><tp:taxon-name-part taxon-name-part-type="genus" reg="Cenozosia">Cenozosia</tp:taxon-name-part></tp:taxon-name></italic> and <italic><tp:taxon-name><tp:taxon-name-part taxon-name-part-type="genus" reg="Heterodermia">Heterodermia</tp:taxon-name-part></tp:taxon-name></italic>: Ecology and phylogeny of fog lichens and their photobionts from the coastal Atacama Desert</article-title><source>MycoKeys</source><day>01</day><month>08</month><year>2023</year><volume>98</volume><fpage>317</fpage><lpage>348</lpage><pub-id pub-id-type="doi">10.3897/mycokeys.98.107764</pub-id></mixed-citation></tp:treatment-meta><tp:nomenclature><label>﻿</label><tp:taxon-name>
              <object-id xmlns:xlink="http://www.w3.org/1999/xlink" content-type="arpha" xlink:type="simple">50946FE8-C2AE-5FBF-AC2A-1C37DB14EAB9</object-id>
              <tp:taxon-name-part taxon-name-part-type="genus" reg="Cenozosia">Cenozosia</tp:taxon-name-part>
              <tp:taxon-name-part taxon-name-part-type="species" reg="excorticata">excorticata</tp:taxon-name-part>
              <object-id xmlns:xlink="http://www.w3.org/1999/xlink" content-type="mycobank" xlink:type="simple">848944</object-id>
            </tp:taxon-name><tp:taxon-authority>Jung &amp; Werner</tp:taxon-authority><tp:taxon-status xmlns:xlink="http://www.w3.org/1999/xlink" xlink:type="simple">sp. nov.</tp:taxon-status><xref ref-type="fig" rid="F5">Fig. 5</xref></tp:nomenclature><tp:treatment-sec sec-type="material" id="SECID0EBWAI"><title>Type.</title><p>Chile. Atacama Desert, Pan de Azúcar National Park (<named-content xmlns:xlink="http://www.w3.org/1999/xlink" content-type="dwc:verbatimCoordinates" xlink:type="simple"><named-content content-type="geo-json" specific-use="{&#34;type&#34;:&#34;Point&#34;,&#34;coordinates&#34;:[-70.615278,-25.984167]}" id="NCID0EKWAI" xlink:type="simple">25°59'03"S, 70°36'55"W</named-content></named-content>; 764 m a.s.l.) specimen HBG-025792 (Herbarium Hamburgense, Hamburg, Germany).</p></tp:treatment-sec><tp:treatment-sec sec-type="diagnosis" id="SECID0EPWAI"><title>Diagnosis.</title><p>Recognized by its perforated, leprose thallus.</p></tp:treatment-sec><tp:treatment-sec sec-type="etymology" id="SECID0EUWAI"><title>Etymology.</title><p>The epithet ‘<italic><tp:taxon-name><tp:taxon-name-part taxon-name-part-type="genus" reg="Cenozosia"/><tp:taxon-name-part taxon-name-part-type="species" reg="excorticata">excorticata</tp:taxon-name-part></tp:taxon-name></italic>’ refers to the chondroid, perforated cortex which is loosely wrapped around a whitish medulla that penetrates the cortex during new growth.</p></tp:treatment-sec><tp:treatment-sec sec-type="description" id="SECID0EEXAI"><title>Description.</title><p>Thallus white to gray-brown with a leprose appearance, forming nest-like structures around 5 cm across but also large examples of more than 12 cm have been observed. Thallus divided into many long branches, up to 9 cm long, 0.3 mm thick, narrow cylindrical-teretiform but terminally kinked with a pale brown to blackened base. Mostly made of primary, fastigiate branches, sometimes dichotomously divided, especially towards the tips. Cortex made of pale, gray, hyaline, coalesced hyphae, forming a strongly perforated and wide sleeve around the white medulla pillowed by a few hyphal strands that crisscross between medulla and cortex sleeve. Medulla white, forming a loose, irregular strand made of crisscrossing hyphae within the cortex sleeve. During new growth the whitish medulla strand penetrates the cortex. Juvenile medulla strands without cortex sleeve are terminally light brown. Apothecia, round, bowl-shaped, gray with a concave, pink disc, mostly emerging lateral, sometimes terminal, up to 0.5 cm in diameter. Spores two celled, divided by a septum. Trebouxioid photobiont arranged in infrequent nests throughout the loose medulla and cortex network.</p></tp:treatment-sec><tp:treatment-sec sec-type="Secondary metabolites" id="SECID0EJXAI"><title>Secondary metabolites.</title><p>Decarboxynorstenosporic acid, decarboxydivaricatic acid, zeorin. UV-, K-, C+ red, central strand only, KC+ yellow, central strand only, P-.</p></tp:treatment-sec><tp:treatment-sec sec-type="distribution" id="SECID0EOXAI"><title>Distribution and ecology.</title><p>Epiphytically directly on cacti stems or needles, preferably on <italic><tp:taxon-name><tp:taxon-name-part taxon-name-part-type="genus" reg="Eulychnia">Eulychnia</tp:taxon-name-part></tp:taxon-name></italic> sp., in the fog zones together with <italic><tp:taxon-name><tp:taxon-name-part taxon-name-part-type="genus" reg="Cenozosia">C.</tp:taxon-name-part><tp:taxon-name-part taxon-name-part-type="species" reg="cava">cava</tp:taxon-name-part></tp:taxon-name></italic> and various <italic><tp:taxon-name><tp:taxon-name-part taxon-name-part-type="genus" reg="Ramalina">Ramalina</tp:taxon-name-part></tp:taxon-name></italic> species.</p></tp:treatment-sec><tp:treatment-sec sec-type="notes" id="SECID0ENYAI"><title>Notes.</title><p>Similar to various <italic><tp:taxon-name><tp:taxon-name-part taxon-name-part-type="genus" reg="Niebla">Niebla</tp:taxon-name-part></tp:taxon-name></italic> species but endemic to the Atacama Desert forming the distinct <italic><tp:taxon-name><tp:taxon-name-part taxon-name-part-type="genus" reg="Cenozosia">Cenozosia</tp:taxon-name-part></tp:taxon-name></italic> cluster.</p></tp:treatment-sec><tp:treatment-sec><!--Section generated to contain objects referenced in tp:taxon-treatment.--><fig id="F5" position="float" orientation="portrait"><object-id xmlns:xlink="http://www.w3.org/1999/xlink" content-type="doi" xlink:type="simple">10.3897/mycokeys.98.107764.figure5</object-id><object-id xmlns:xlink="http://www.w3.org/1999/xlink" content-type="arpha" xlink:type="simple">D72C7B5B-01BD-50DD-9A8E-F7F8FDB56320</object-id><label>Figure 5.</label><caption><p><italic><tp:taxon-name><tp:taxon-name-part taxon-name-part-type="genus" reg="Cenozosia">Cenozosia</tp:taxon-name-part><tp:taxon-name-part taxon-name-part-type="species" reg="excorticata">excorticata</tp:taxon-name-part></tp:taxon-name></italic> sp. nov. <bold>A–D</bold> photographs of <italic><tp:taxon-name><tp:taxon-name-part taxon-name-part-type="genus" reg="Cenozosia">Cenozosia</tp:taxon-name-part><tp:taxon-name-part taxon-name-part-type="species" reg="excorticata">excorticata</tp:taxon-name-part></tp:taxon-name></italic> sp. nov. on cacti needles in the National Park Pan de Azucar and under laboratory conditions <bold>E–I</bold> different close-ups of thallus sections showing the bright white central strand surrounded by a layer of gray, hyaline coalesced hyphae forming a perforated cortex and chondroid strands that crisscross the medulla. Note that new growth of branches is initiated by the whitish inner strand that breaks through the perforated cortex structures (<bold>G, I</bold>) <bold>J, K</bold> apothecia with pink hymenial disc <bold>L</bold> microscopic cross section through the apothecium with two-celled spores divided by a septum. QR code redirects to 3D scan of <italic><tp:taxon-name><tp:taxon-name-part taxon-name-part-type="genus" reg="Cenozosia">Cenozosia</tp:taxon-name-part><tp:taxon-name-part taxon-name-part-type="species" reg="excorticata">excorticata</tp:taxon-name-part></tp:taxon-name></italic> sp. nov. PW: Lichen.</p></caption><graphic xmlns:xlink="http://www.w3.org/1999/xlink" xlink:href="mycokeys-98-317-g005.jpg" position="float" orientation="portrait" xlink:type="simple" id="oo_886370.jpg"><uri content-type="original_file" xlink:type="simple">https://binary.pensoft.net/fig/886370</uri></graphic></fig></tp:treatment-sec></tp:taxon-treatment>
